# Supplementary material for: Racial and Ethnic Disparities in Care for Pediatric Sleep‐Disordered Breathing
Source: OTO Open. 2026 May 28;10(2):e70246. doi: 10.1002/oto2.70246 (PMC13239206; doi:10.1002/oto2.70246)
Supplement: Supplementary file 1 — Table S1 Code definitions for selection of study cohort and for categorization of exposures. Table S2. Distribution of follow‐up care for children diagnosed with obstructive sleep disordered breathing Table S3. Rate Ratios and 95% Confidence Intervals by type of follow‐up care relative to no evidence of care Table S4. Rate Ratios and 95% Confidence Intervals by timing of polysomnography relative to otolaryngology visit, relative to no evidence of care Table S5. Rate Ratios and 95% Confidence Intervals by type of follow‐up care relative ot no evidence of care without adjustment for regional tonsillectomy or polysomnography rates. [file OTO2-10-e70246-s001.xlsx]

## Sheet: Table S1
Table S1 Code definitions for selection of study cohort and for categorization of exposures
International Classification of Diseases 10th Edition Clinical Modification
Obstructive Sleep Disordered Breathing	F518- Other sleep disorders not due to a substance or known physiological condition
	E662- Morbid (severe) obesity with alveolar hypoventilation
	G4730- Sleep apnea, unspecified
	G4731- Primary central sleep apnea
	G4732- High altitude periodic breathing
	G4733- Obstructive sleep apnea (adult) (pediatric)
	G4734- Idiopathic sleep related nonobstructive alveolar hypoventilation
	G4735- Congenital central alveolar hypoventilation syndrome
	G4736- Sleep related hypoventilation in conditions classified elsewhere
	G4737- Central sleep apnea in conditions classified elsewhere
	G4739- Other sleep apnea
	G478- Other sleep disorders
	G479- Sleep disorder, unspecified
	R0681- Apnea, not elsewhere classified
	R0683- Snoring
	R065- Mouth breathing
Throat infection	J020- Streptococcal pharyngitis
	J028- Acute pharyngitis due to other specified organisms
	J391- other abscess of pharynx
	J392- other diseases of pharynx
	J029- Acute pharyngitis, unspecified
	J0300- Acute streptococcal tonsillitis, unspecified
	J0301- Acute recurrent streptococcal tonsillitis
	J0380- Acute tonsillitis due to other specified organisms
	J0381- Acute recurrent tonsillitis due to other specified organisms
	J0390- Acute tonsillitis, unspecified
	J0391- Acute recurrent tonsillitis, unspecified
	J3501- Chronic tonsillitis
	J3502- Chronic adenoiditis
	J3503- Chronic tonsillitis and adenoiditis
	J312- Chronic pharyngitis
	J36- Peritonsillar abscess
	J390- Retropharyngeal and parapharyngeal abscess
Medical complexity	D57 excluding D573- Sickle Cell Disease
	E76- Mucopolysaccharidosis
	E84, G60-G80 - Neuromuscular disorders
	Q90- Down Syndrome
	M26, Q18, Q30-Q34, Q67, Q75, Q77, Q87-Craniofacial abnormalities and selected other congenital abnormalities
Comorbid conditions	J45- Asthma
	E660-E66, E669- Obesity
	F90- Attention-deficit/hyperactivity disorder
	F840- Autism spectrum disorder
International Classification of Diseases 10th Edition Procedure Coding System (inpatient claims)
Tonsillectomy (inpatient)	0C5PXZZ- Destruction of tonsils, external approach
	0CTP0ZZ- Resection of tonsils, open approach
	0CTPXZZ- Resection of tonsils, external approach
Polysomnography	4A1ZXQZ- Monitoring of Sleep, External Approach
	4A0ZXQZ- Measurement of Sleep, External Approach
Current Procedural Terminology (outpatient claims)
Polysomnography, attended by a technologist	95782- Polysomnography; younger than 6 years, sleep staging with 4 or more additional parameters of sleep
	95783- Polysomnography; younger than 6 years, sleep staging with 4 or more additional parameters of sleep, with initiation of continuous positive airway pressure therapy or bi-level ventilation
	95805- Multiple sleep latency or maintenance of wakefulness testing, recording, analysis and interpretation of physiological measurements of sleep during multiple trials to assess sleepiness
	95807- Sleep study, simultaneous recording of ventilation, respiratory effort, ECG or heart rate, and oxygen saturation
	95808- Polysomnography; any age, sleep staging with 1-3 additional parameters of sleep
	95810- Polysomnography; age 6 years or older, sleep staging with 4 or more additional parameters of sleep,
	95811- Polysomnography; age 6 years or older, sleep staging with 4 or more additional parameters of sleep, with initiation of continuous positive airway pressure therapy or bilevel ventilation
Tonsillectomy	42820- Adenotonsillectomy < age 12
	42821- Adenotonsillectomy > age 12
	42825- Tonsillectomy < age 12
	42826- Tonsillectomy > age 12
2010 Rural/Urban Commuting Area Codes
Urban	1, 1.1, 2, 2.1, 3 - Metropolitan areas
	4.1 & 5.1 Micropolitan areas with secondary flow 30% to 50% to an urban area
	7.1 & 8.1 Small towns with secondary flow 30% to 50% to an urban area
	10.1 Rural area with secondary flow 30% to 50% to an urban area
Rural	4, 5, 6 - Micropolitan areas
	7, 8, 9 - Small towns
	10, 10.2. 10.3 -Isolated small rural towns

## Sheet: Table S2
Table S2. Distribution of follow-up care for children diagnosed with obstructive sleep disordered breathing
		Any care versus no evidence of care		Care including Polysomnograpy					Care not including Polysomnograpy
		No evidence of PSG, OHNS, or AT	Any care w/ PSG, OHNS, or AT	Any Care w/ PSG	PSG only	PSG and OHNS	PSG and AT	PSG, OHNS, and AT	OHNS and/or AT w/out PSG	OHNS only	AT only	OHNS and AT
Characteristic		N (%)	N (%)	N (%)	N (%)	N (%)	N (%)	N (%)	N (%)	N (%)	N (%)	N (%)
Entire Cohort		146,945 (48.3)	157,470 (51.7)	55,001 (18.1)	27,359 (9.0)	13,254 (4.4)	3,460 (1.1)	10,928 (3.6)	102,469 (33.7)	42,046 (13.8)	12,445 (4.1)	47,978 (15.8)
Race-Ethnicity
	Black non-Hispanic	28,266 (51.0)	27,204 (49.0)	11,312 (20.4)	6,121 (11.0)	2,352 (4.2)	874 (1.6)	1,965 (3.5)	15,892 (28.6)	6,812 (12.3)	2,203 (4.0)	6,877 (12.4)
	Hispanic	61,706 (48.7)	65,102 (51.3)	25,236 (19.9)	11,735 (9.3)	6,854 (5.4)	1,315 (1.0)	5,332 (4.2)	39,866 (31.4)	18,622 (14.7)	3,652 (2.9)	17,592 (13.9)
	White non-Hispanic	56,973 (46.6)	65,164 (53.4)	18,453 (15.1)	9,503 (7.8)	4,048 (3.3)	1,271 (1.0)	3,631 (3.0)	46,711 (38.2)	16,612 (13.6)	6,590 (5.4)	23,509 (19.2)
Urban/Rural1
	Rural	23,542 (45.7)	27,987 (54.3)	7,008 (13.6)	3,437 (6.7)	1,619 (3.1)	438 (0.9)	1,514 (2.9)	20,979 (40.7)	7,083 (13.7)	3,026 (5.9)	10,870 (21.1)
	Urban	123,403 (48.8)	129,483 (51.2)	47,993 (19.0)	23,922 (9.5)	11,635 (4.6)	3,022 (1.2)	9,414 (3.7)	81,490 (32.2)	34,963 (13.8)	9,419 (3.7)	37,108 (14.7)
Urban/Rural by Race and Ethnicity
	Rural Black non-Hispanic	2,060 (44.5)	2,569 (55.5)	823 (17.8)	414 (8.9)	185 (4.0)	39 (0.8)	185 (4.0)	1,746 (37.7)	583 (12.6)	215 (4.6)	948 (20.5)
	Rural Hispanic	5,639 (47.3)	6,289 (52.7)	1,644 (13.8)	715 (6.0)	472 (4.0)	88 (0.7)	369 (3.1)	4,645 (38.9)	1,888 (15.8)	533 (4.5)	2,224 (18.6)
	Rural White non-Hispanic	15,843 (45.3)	19,129 (54.7)	4,541 (13.0)	2,308 (6.6)	962 (2.8)	311 (0.9)	960 (2.7)	14,588 (41.7)	4,612 (13.2)	2,278 (6.5)	7,698 (22.0)
	Urban Black non-Hispanic	26,206 (51.5)	24,635 (48.5)	10,489 (20.6)	5,707 (11.2)	2,167 (4.3)	835 (1.6)	1,780 (3.5)	14,146 (27.8)	6,229 (12.3)	1,988 (3.9)	5,929 (11.7)
	Urban Hispanic	56,067 (48.8)	58,813 (51.2)	23,592 (20.5)	11,020 (9.6)	6,382 (5.6)	1,227 (1.1)	4,963 (4.3)	35,221 (30.7)	16,734 (14.6)	3,119 (2.7)	15,368 (13.4)
	Urban White non-Hispanic	41,130 (47.2)	46,035 (52.8)	13,912 (16.0)	7,195 (8.3)	3,086 (3.5)	960 (1.1)	2,671 (3.1)	32,123 (36.9)	12,000 (13.8)	4,312 (4.9)	15,811 (18.1)
Sex
	Female	70,483 (47.9)	76,674 (52.1)	24,817 (16.9)	12,494 (8.5)	5,845 (4.0)	1,498 (1.0)	4,980 (3.4)	51,857 (35.2)	20,077 (13.6)	6,261 (4.3)	25,519 (17.3)
	Male	76,462 (48.6)	80,796 (51.4)	30,184 (19.2)	14,865 (9.5)	7,409 (4.7)	1,962 (1.2)	5,948 (3.8)	50,612 (32.2)	21,969 (14.0)	6,184 (3.9)	22,459 (14.3)
Age
	2 years	10,012 (47.5)	11,073 (52.5)	3,245 (15.4)	1,038 (4.9)	883 (4.2)	391 (1.9)	933 (4.4)	7,828 (37.1)	3,909 (18.5)	928 (4.4)	2,991 (14.2)
	3-6 years	48,441 (43.5)	63,042 (56.5)	16,970 (15.2)	6,416 (5.8)	4,475 (4.0)	1,550 (1.4)	4,529 (4.1)	46,072 (41.3)	17,321 (15.5)	6,330 (5.7)	22,421 (20.1)
	7-12 years	55,378 (49.1)	57,339 (50.9)	21,450 (19.0)	10,873 (9.6)	5,195 (4.6)	1,164 (1.0)	4,218 (3.7)	35,889 (31.8)	14,915 (13.2)	3,973 (3.5)	17,001 (15.1)
	13-18 years	33,114 (56.0)	26,016 (44.0)	13,336 (22.6)	9,032 (15.3)	2,701 (4.6)	355 (0.6)	1,248 (2.1)	12,680 (21.4)	5,901 (10.0)	1,214 (2.1)	5,565 (9.4)
Throat infection visits
	None	95,306 (51.8)	88,651 (48.2)	37,648 (20.5)	20,136 (10.9)	8,776 (4.8)	2,229 (1.2)	6,507 (3.5)	51,003 (27.7)	24,324 (13.2)	5,702 (3.1)	20,977 (11.4)
	1	31,223 (47.7)	34,213 (52.3)	10,504 (16.1)	4,658 (7.1)	2,686 (4.1)	722 (1.1)	2,438 (3.7)	23,709 (36.2)	9,137 (14.0)	2,950 (4.5)	11,622 (17.8)
	2	12,587 (41.4)	17,800 (58.6)	4,183 (13.8)	1,650 (5.4)	1,071 (3.5)	308 (1.0)	1,154 (3.8)	13,617 (44.8)	4,590 (15.1)	1,814 (6.0)	7,213 (23.7)
	3-4	7,829 (31.8)	16,806 (68.2)	2,666 (10.8)	915 (3.7)	721 (2.9)	201 (0.8)	829 (3.4)	14,140 (57.4)	3,995 (16.2)	1,979 (8.0)	8,166 (33.1)
Obesity
	No	137,428 (48.8)	144,088 (51.2)	46,365 (16.5)	22,340 (7.9)	11,348 (4.0)	3,076 (1.1)	9,601 (3.4)	97,723 (34.7)	39,761 (14.1)	12,002 (4.3)	45,960 (16.3)
	Yes	9,517 (41.6)	13,382 (58.4)	8,636 (37.7)	5,019 (21.9)	1,906 (8.3)	384 (1.7)	1,327 (5.8)	4,746 (20.7)	2,285 (10.0)	443 (1.9)	2,018 (8.8)
Attention-deficit/hyperactivity disorder
	No	123,979 (46.6)	142,136 (53.4)	46,877 (17.6)	22,393 (8.4)	11,531 (4.3)	3,143 (1.2)	9,810 (3.7)	95,259 (35.8)	38,855 (14.6)	11,607 (4.4)	44,797 (16.8)
	Yes	22,966 (60.0)	15,334 (40.0)	8,124 (21.2)	4,966 (13.0)	1,723 (4.5)	317 (0.8)	1,118 (2.9)	7,210 (18.8)	3,191 (8.3)	838 (2.2)	3,181 (8.3)
Asthma
	None	125,665 (49.0)	130,666 (51.0)	42,812 (16.7)	20,818 (8.1)	10,374 (4.0)	2,793 (1.1)	8,827 (3.4)	87,854 (34.3)	35,890 (14.0)	10,595 (4.1)	41,369 (16.1)
	Mild or Moderate	20,616 (44.3)	25,957 (55.7)	11,597 (24.9)	6,149 (13.2)	2,767 (5.9)	643 (1.4)	2,038 (4.4)	14,360 (30.8)	6,035 (13.0)	1,806 (3.9)	6,519 (14.0)
	Severe	664 (43.9)	847 (56.1)	592 (39.2)	392 (25.9)	113 (7.5)	24 (1.6)	63 (4.2)	255 (16.9)	121 (8.0)	44 (2.9)	90 (6.0)
Autism
	No	141,553 (48.1)	152,976 (51.9)	52,471 (17.8)	25,887 (8.8)	12,652 (4.3)	3,346 (1.1)	10,586 (3.6)	100,505 (34.1)	40,980 (13.9)	12,194 (4.1)	47,331 (16.1)
	Yes	5,392 (54.5)	4,494 (45.5)	2,530 (25.6)	1,472 (14.9)	602 (6.1)	114 (1.2)	342 (3.5)	1,964 (19.9)	1,066 (10.8)	251 (2.5)	647 (6.5)
Emergency department/urgent care reliance2
	No	126,505 (47.6)	138,997 (52.4)	50,500 (19.0)	25,446 (9.6)	12,166 (4.6)	3,095 (1.2)	9,793 (3.7)	88,497 (33.3)	37,233 (14.0)	10,489 (4.0)	40,775 (15.4)
	Yes	20,440 (52.5)	18,473 (47.5)	4,501 (11.6)	1,913 (4.9)	1,088 (2.8)	365 (0.9)	1,135 (2.9)	13,972 (35.9)	4,813 (12.4)	1,956 (5.0)	7,203 (18.5)
Well child visit
	No	57,330 (50.6)	55,931 (49.4)	19,472 (17.2)	10,940 (9.7)	4,213 (3.7)	1,140 (1.0)	3,179 (2.8)	36,459 (32.2)	14,564 (12.9)	5,078 (4.5)	16,817 (14.8)
	Yes	89,615 (46.9)	101,539 (53.1)	35,529 (18.6)	16,419 (8.6)	9,041 (4.7)	2,320 (1.2)	7,749 (4.1)	66,010 (34.5)	27,482 (14.4)	7,367 (3.9)	31,161 (16.3)
Regional Tonsillectomy Rate3
	Quintile 1 (Low)	28,312 (51.6)	26,564 (48.4)	11,191 (20.4)	5,731 (10.4)	3,112 (5.7)	499 (0.9)	1,849 (3.4)	15,373 (28.0)	8,687 (15.8)	1,331 (2.4)	5,355 (9.8)
	Quintile 2	26,784 (50.9)	25,833 (49.1)	10,515 (20.0)	5,048 (9.6)	2,919 (5.5)	548 (1.0)	2,000 (3.8)	15,318 (29.1)	7,866 (14.9)	1,556 (3.0)	5,896 (11.2)
	Quintile 3	30,257 (48.6)	31,951 (51.4)	12,820 (20.6)	6,240 (10.0)	2,975 (4.8)	966 (1.6)	2,639 (4.2)	19,131 (30.8)	8,342 (13.4)	2,193 (3.5)	8,596 (13.8)
	Quintile 4	33,188 (47.8)	36,293 (52.2)	11,769 (16.9)	5,985 (8.6)	2,544 (3.7)	754 (1.1)	2,486 (3.6)	24,524 (35.3)	9,044 (13.0)	2,890 (4.2)	12,590 (18.1)
	Quintile 5 (High)	28,404 (43.5)	36,829 (56.5)	8,706 (13.3)	4,355 (6.7)	1,704 (2.6)	693 (1.1)	1,954 (3.0)	28,123 (43.1)	8,107 (12.4)	4,475 (6.9)	15,541 (23.8)
Regional Polysomnography Rate3
	Quintile 1 (Low)	22,509 (50.6)	21,957 (49.4)	4,336 (9.8)	2,291 (5.2)	1,101 (2.5)	225 (0.5)	719 (1.6)	17,621 (39.6)	7,331 (16.5)	2,003 (4.5)	8,287 (18.6)
	Quintile 2	29,547 (49.4)	30,213 (50.6)	9,531 (15.9)	4,726 (7.9)	2,691 (4.5)	489 (0.8)	1,625 (2.7)	20,682 (34.6)	9,024 (15.1)	2,250 (3.8)	9,408 (15.7)
	Quintile 3	30,177 (47.6)	33,236 (52.4)	10,098 (15.9)	5,170 (8.2)	2,508 (4.0)	492 (0.8)	1,928 (3.0)	23,138 (36.5)	9,314 (14.7)	2,749 (4.3)	11,075 (17.5)
	Quintile 4	33,503 (49.2)	34,545 (50.8)	12,772 (18.8)	6,142 (9.0)	3,234 (4.8)	726 (1.1)	2,670 (3.9)	21,773 (32.0)	9,145 (13.4)	2,533 (3.7)	10,095 (14.8)
	Quintile 5 (High)	31,209 (45.4)	37,519 (54.6)	18,264 (26.6)	9,030 (13.1)	3,720 (5.4)	1,528 (2.2)	3,986 (5.8)	19,255 (28.0)	7,232 (10.5)	2,910 (4.2)	9,113 (13.3)
1. Urban/rural based on RUCA 2010 for ZIP codes, (depts.washington.edu/uwruca/ruca-uses.php).
2. Emergency department/urgent care reliance defined as 1/3 or more outpatient visits in these settings.
3. Regional rates are calculated as annual average rates from 2017-2019 for all children enrolled in Medicaid for at least 11 months per year, aggregated at the Census Public Use Microdata Area level (www.census.gov/programs-surveys/geography/guidance/geo-areas/pumas.html)
Abbreviations used:
PSG: Polysomnography

## Sheet: Table S3
Table S3. Rate Ratios and 95% Confidence Intervals by type of follow-up care relative to no evidence of care
			Care including Polysomnograpy					Care not including Polysomnograpy
		Any care PSG, OHNS, and/or AT	Any Care w/ PSG	PSG only	PSG and OHNS	PSG and AT	PSG, OHNS, and AT	OHNS and/or AT w/out PSG	OHNS only	AT only	OHNS and AT
Race-Ethnicity
	Black non-Hispanic	0.98 [0.97-0.99]	1.06 [1.04-1.09]	1.09 [1.06-1.13]	1.00 [0.95-1.05]	1.24 [1.13-1.36]	1.06 [1.00-1.12]	0.94 [0.92-0.95]	0.93 [0.90-0.95]	0.93 [0.88-0.97]	0.90 [0.88-0.93]
	Hispanic	0.97 [0.96-0.98]	1.06 [1.04-1.08]	1.08 [1.05-1.11]	1.11 [1.06-1.16]	1.05 [0.95-1.15]	1.07 [1.02-1.12]	0.93 [0.92-0.94]	0.94 [0.92-0.96]	0.81 [0.77-0.85]	0.89 [0.88-0.91]
	White non-Hispanic	1 [Reference]	1 [Reference]	1 [Reference]	1 [Reference]	1 [Reference]	1 [Reference]	1 [Reference]	1 [Reference]	1 [Reference]	1 [Reference]
Urban/Rural1
	Rural	1 [Reference]	1 [Reference]	1 [Reference]	1 [Reference]	1 [Reference]	1 [Reference]	1 [Reference]	1 [Reference]	1 [Reference]	1 [Reference]
	Urban	1.01 [1.00-1.02]	1.04 [1.01-1.06]	1.07 [1.04-1.11]	1.00 [0.94-1.05]	1.17 [1.04-1.30]	1.01 [0.95-1.07]	1.01 [1.00-1.02]	1.01 [0.98-1.03]	0.99 [0.95-1.04]	1.02 [1.00-1.04]
Sex
	Female	1 [Reference]	1 [Reference]	1 [Reference]	1 [Reference]	1 [Reference]	1 [Reference]	1 [Reference]	1 [Reference]	1 [Reference]	1 [Reference]
	Male	1.01 [1.00-1.02]	1.07 [1.05-1.08]	1.05 [1.03-1.08]	1.13 [1.09-1.16]	1.20 [1.12-1.28]	1.10 [1.06-1.14]	0.99 [0.98-1.00]	1.05 [1.03-1.07]	1.00 [0.97-1.03]	0.94 [0.92-0.95]
Age
	2 years	1.21 [1.19-1.23]	0.93 [0.90-0.96]	0.51 [0.48-0.55]	1.15 [1.07-1.24]	3.42 [2.96-3.94]	2.40 [2.21-2.61]	1.54 [1.50-1.57]	1.73 [1.67-1.80]	2.30 [2.12-2.50]	1.56 [1.50-1.62]
	3-6 years	1.28 [1.27-1.30]	0.97 [0.95-0.99]	0.63 [0.61-0.65]	1.18 [1.13-1.24]	2.97 [2.65-3.33]	2.39 [2.25-2.54]	1.67 [1.65-1.70]	1.64 [1.60-1.69]	3.04 [2.86-3.22]	2.04 [1.98-2.09]
	7-12 years	1.17 [1.16-1.19]	0.99 [0.97-1.01]	0.81 [0.79-0.83]	1.14 [1.09-1.19]	2.01 [1.79-2.26]	1.95 [1.83-2.07]	1.43 [1.40-1.45]	1.41 [1.38-1.45]	1.96 [1.85-2.09]	1.63 [1.59-1.68]
	13-18 years	1 [Reference]	1 [Reference]	1 [Reference]	1 [Reference]	1 [Reference]	1 [Reference]	1 [Reference]	1 [Reference]	1 [Reference]	1 [Reference]
Throat infection visits
	None	1 [Reference]	1 [Reference]	1 [Reference]	1 [Reference]	1 [Reference]	1 [Reference]	1 [Reference]	1 [Reference]	1 [Reference]	1 [Reference]
	1	1.09 [1.08-1.09]	0.95 [0.93-0.96]	0.83 [0.80-0.85]	0.99 [0.95-1.03]	1.07 [0.99-1.16]	1.16 [1.11-1.21]	1.20 [1.19-1.22]	1.12 [1.10-1.15]	1.43 [1.37-1.49]	1.39 [1.37-1.42]
	2	1.22 [1.21-1.23]	0.96 [0.94-0.99]	0.77 [0.74-0.81]	1.00 [0.94-1.06]	1.16 [1.03-1.30]	1.33 [1.25-1.41]	1.44 [1.42-1.46]	1.32 [1.29-1.36]	2.03 [1.93-2.13]	1.81 [1.78-1.86]
	3-4	1.42 [1.41-1.44]	0.99 [0.96-1.02]	0.72 [0.68-0.77]	1.07 [1.00-1.15]	1.24 [1.08-1.44]	1.51 [1.41-1.62]	1.76 [1.73-1.78]	1.66 [1.62-1.71]	3.10 [2.95-3.25]	2.44 [2.39-2.49]
Obesity
	No	1 [Reference]	1 [Reference]	1 [Reference]	1 [Reference]	1 [Reference]	1 [Reference]	1 [Reference]	1 [Reference]	1 [Reference]	1 [Reference]
	Yes	1.24 [1.22-1.25]	1.74 [1.71-1.77]	1.99 [1.93-2.04]	1.95 [1.86-2.04]	2.32 [2.08-2.58]	2.11 [1.99-2.23]	0.96 [0.93-0.98]	0.97 [0.93-1.00]	0.85 [0.77-0.93]	0.94 [0.90-0.98]
Attention-deficit/hyperactivity disorder
	No	1 [Reference]	1 [Reference]	1 [Reference]	1 [Reference]	1 [Reference]	1 [Reference]	1 [Reference]	1 [Reference]	1 [Reference]	1 [Reference]
	Yes	0.77 [0.76-0.78]	0.95 [0.93-0.97]	1.05 [1.02-1.08]	0.91 [0.86-0.95]	0.64 [0.57-0.73]	0.75 [0.70-0.80]	0.60 [0.58-0.61]	0.56 [0.54-0.58]	0.44 [0.41-0.47]	0.51 [0.50-0.53]
Asthma
	None	1 [Reference]	1 [Reference]	1 [Reference]	1 [Reference]	1 [Reference]	1 [Reference]	1 [Reference]	1 [Reference]	1 [Reference]	1 [Reference]
	Mild or Moderate	1.09 [1.08-1.10]	1.34 [1.32-1.36]	1.51 [1.48-1.55]	1.44 [1.38-1.50]	1.31 [1.21-1.43]	1.27 [1.22-1.33]	1.01 [0.99-1.02]	1.02 [0.99-1.04]	1.05 [1.00-1.10]	0.99 [0.97-1.02]
	Severe	1.14 [1.09-1.19]	1.67 [1.57-1.78]	2.16 [1.99-2.35]	1.67 [1.41-1.98]	1.37 [0.94-1.99]	1.25 [0.99-1.58]	0.76 [0.68-0.84]	0.75 [0.63-0.88]	0.92 [0.70-1.21]	0.59 [0.49-0.71]
Autism
	No	1 [Reference]	1 [Reference]	1 [Reference]	1 [Reference]	1 [Reference]	1 [Reference]	1 [Reference]	1 [Reference]	1 [Reference]	1 [Reference]
	Yes	0.93 [0.91-0.96]	1.15 [1.11-1.19]	1.26 [1.21-1.32]	1.20 [1.11-1.30]	0.95 [0.79-1.14]	0.92 [0.83-1.02]	0.75 [0.72-0.78]	0.80 [0.76-0.85]	0.66 [0.58-0.74]	0.55 [0.52-0.60]
Emergency department/urgent care reliance2
	No	1 [Reference]	1 [Reference]	1 [Reference]	1 [Reference]	1 [Reference]	1 [Reference]	1 [Reference]	1 [Reference]	1 [Reference]	1 [Reference]
	Yes	0.87 [0.86-0.88]	0.69 [0.67-0.71]	0.60 [0.57-0.63]	0.63 [0.60-0.67]	0.67 [0.60-0.75]	0.74 [0.70-0.79]	0.90 [0.88-0.91]	0.78 [0.75-0.80]	0.87 [0.83-0.91]	0.93 [0.91-0.95]
Well child visit
	No	1 [Reference]	1 [Reference]	1 [Reference]	1 [Reference]	1 [Reference]	1 [Reference]	1 [Reference]	1 [Reference]	1 [Reference]	1 [Reference]
	Yes	1.03 [1.03-1.04]	1.07 [1.05-1.08]	1.00 [0.98-1.03]	1.20 [1.15-1.24]	1.09 [1.01-1.17]	1.23 [1.18-1.28]	1.03 [1.02-1.04]	1.07 [1.05-1.09]	0.90 [0.87-0.93]	1.06 [1.04-1.07]
Regional Tonsillectomy Rate3
	Quintile 1 (Low)	1 [Reference]	1 [Reference]	1 [Reference]	1 [Reference]	1 [Reference]	1 [Reference]	1 [Reference]	1 [Reference]	1 [Reference]	1 [Reference]
	Quintile 2	1.04 [1.03-1.06]	0.92 [0.89-0.94]	0.89 [0.85-0.93]	0.92 [0.87-0.97]	0.86 [0.74-1.00]	0.97 [0.91-1.04]	1.10 [1.08-1.13]	1.05 [1.02-1.09]	1.34 [1.24-1.46]	1.24 [1.20-1.29]
	Quintile 3	1.13 [1.11-1.15]	0.93 [0.90-0.96]	0.87 [0.83-0.92]	0.90 [0.83-0.97]	1.02 [0.85-1.21]	1.18 [1.08-1.29]	1.27 [1.23-1.30]	1.12 [1.07-1.16]	1.69 [1.53-1.87]	1.70 [1.62-1.78]
	Quintile 4	1.19 [1.17-1.21]	0.91 [0.88-0.94]	0.86 [0.81-0.91]	0.82 [0.76-0.89]	0.84 [0.70-1.01]	1.20 [1.10-1.32]	1.41 [1.37-1.44]	1.19 [1.14-1.24]	1.85 [1.67-2.04]	2.12 [2.03-2.22]
	Quintile 5 (High)	1.27 [1.24-1.29]	0.88 [0.85-0.92]	0.81 [0.77-0.87]	0.74 [0.68-0.82]	0.86 [0.70-1.05]	1.27 [1.15-1.41]	1.57 [1.52-1.61]	1.25 [1.20-1.31]	2.35 [2.12-2.62]	2.53 [2.42-2.65]
Regional Polysomnography Rate3
	Quintile 1 (Low)	1 [Reference]	1 [Reference]	1 [Reference]	1 [Reference]	1 [Reference]	1 [Reference]	1 [Reference]	1 [Reference]	1 [Reference]	1 [Reference]
	Quintile 2	1.01 [1.00-1.02]	1.41 [1.37-1.46]	1.47 [1.40-1.54]	1.50 [1.40-1.61]	1.65 [1.40-1.95]	1.38 [1.27-1.51]	0.94 [0.92-0.95]	0.91 [0.88-0.93]	1.01 [0.95-1.07]	0.91 [0.89-0.94]
	Quintile 3	1.05 [1.04-1.06]	1.67 [1.62-1.72]	1.77 [1.69-1.86]	1.78 [1.66-1.90]	1.80 [1.53-2.12]	1.96 [1.80-2.13]	0.94 [0.93-0.96]	0.94 [0.91-0.96]	0.99 [0.93-1.05]	0.91 [0.89-0.93]
	Quintile 4	1.05 [1.03-1.06]	2.01 [1.94-2.08]	2.14 [2.04-2.25]	2.24 [2.09-2.41]	2.52 [2.14-2.96]	2.60 [2.39-2.83]	0.87 [0.86-0.89]	0.86 [0.84-0.89]	0.89 [0.84-0.95]	0.80 [0.78-0.82]
	Quintile 5 (High)	1.08 [1.07-1.10]	2.53 [2.45-2.62]	2.81 [2.67-2.95]	2.74 [2.55-2.95]	3.98 [3.39-4.68]	3.90 [3.58-4.25]	0.82 [0.81-0.84]	0.76 [0.74-0.79]	0.95 [0.89-1.01]	0.74 [0.72-0.76]
1. Rate ratio and 95% confidence intervals for care received relative to no evidence of polysomnography or otolaryngology based on Poisson regression, controlling for all variables shown in table and state of residence.
2. Urban/rural based on RUCA 2010 for ZIP codes, (depts.washington.edu/uwruca/ruca-uses.php).
3. Emergency department/urgent care reliance defined as 1/3 or more outpatient visits in these settings.
4. Regional rates are calculated as annual average rates from 2017-2019 for all children enrolled in Medicaid for at least 11 months per year, aggregated at the Census Public Use Microdata Area level (www.census.gov/programs-surveys/geography/guidance/geo-areas/pumas.html)
Abbreviations used:
PSG: Polysomnography
OHNS: Otolaryngology, Head and Neck Surgery
AT: Tonsillectomy

## Sheet: Table S4
Table S4. Rate Ratios and 95% Confidence Intervals by timing of polysomnography relative to otolaryngology visit, relative to no evidence of care
		PSG before OHNS (or no OHNS)		PSG after OHNS
		N (%)	Rate Ratio [95% CI]	N (%)	Rate Ratio [95% CI]
Race-Ethnicity
	Black non-Hispanic	8,892 (16.0)	1.10 [1.07-1.12]	2,420 (4.4)	0.97 [0.92-1.02]
	Hispanic	18,258 (14.4)	1.07 [1.05-1.10]	6,978 (5.5)	1.05 [1.00-1.09]
	White non-Hispanic	14,086 (11.5)	1 [Reference]	4,367 (3.6)	1 [Reference]
Urban/Rural2
	Rural	5,244 (10.2)	1 [Reference]	1,764 (3.4)	1 [Reference]
	Urban	35,992 (14.2)	1.06 [1.03-1.09]	12,001 (4.7)	0.98 [0.93-1.04]
Sex
	Female	18,499 (12.6)	1 [Reference]	6,318 (4.3)	1 [Reference]
	Male	22,737 (14.5)	1.07 [1.05-1.09]	7,447 (4.7)	1.10 [1.06-1.13]
Age
	2 years	2,015 (9.6)	0.74 [0.71-0.77]	1,230 (5.8)	1.88 [1.75-2.01]
	3-6 years	11,546 (10.4)	0.84 [0.82-0.86]	5,424 (4.9)	1.73 [1.65-1.82]
	7-12 years	16,351 (14.5)	0.92 [0.90-0.94]	5,099 (4.5)	1.46 [1.39-1.54]
	13-18 years	11,324 (19.2)	1 [Reference]	2,012 (3.4)	1 [Reference]
Throat infection visits
	None	29,324 (15.9)	1 [Reference]	8,324 (4.5)	1 [Reference]
	1	7,477 (11.4)	0.89 [0.87-0.91]	3,027 (4.6)	1.12 [1.08-1.17]
	2	2,817 (9.3)	0.88 [0.85-0.91]	1,366 (4.5)	1.23 [1.17-1.30]
	3-4	1,618 (6.6)	0.84 [0.80-0.88]	1,048 (4.3)	1.46 [1.37-1.55]
Obesity
	No	34,113 (12.1)	1 [Reference]	12,252 (4.4)	1 [Reference]
	Yes	7,123 (31.1)	1.89 [1.85-1.93]	1,513 (6.6)	1.73 [1.64-1.82]
Attention-deficit/hyperactivity disorder
	No	34,414 (12.9)	1 [Reference]	12,463 (4.7)	1 [Reference]
	Yes	6,822 (17.8)	1.01 [0.99-1.03]	1,302 (3.4)	0.70 [0.66-0.74]
Asthma
	None	31,649 (12.3)	1 [Reference]	11,163 (4.4)	1 [Reference]
	Mild or Moderate	9,067 (19.5)	1.43 [1.40-1.45]	2,530 (5.4)	1.25 [1.20-1.31]
	Severe	520 (34.4)	1.90 [1.77-2.03]	72 (4.8)	1.12 [0.90-1.39]
Autism
	No	39,151 (13.3)	1 [Reference]	13,320 (4.5)	1 [Reference]
	Yes	2,085 (21.1)	1.21 [1.17-1.26]	445 (4.5)	0.95 [0.87-1.04]
Emergency department/urgent care reliance3
	No	38,057 (14.3)	1 [Reference]	12,443 (4.7)	1 [Reference]
	Yes	3,179 (8.2)	0.66 [0.64-0.68]	1,322 (3.4)	0.68 [0.64-0.72]
Well child visit
	No	15,391 (13.6)	1 [Reference]	4,081 (3.6)	1 [Reference]
	Yes	25,845 (13.5)	1.04 [1.03-1.06]	9,684 (5.1)	1.22 [1.17-1.26]
Regional Tonsillectomy Rate4
	Quintile 1 (Low)	8,290 (15.1)	1 [Reference]	2,901 (5.3)	1 [Reference]
	Quintile 2	7,526 (14.3)	0.91 [0.88-0.94]	2,989 (5.7)	0.89 [0.84-0.95]
	Quintile 3	9,515 (15.3)	0.94 [0.90-0.98]	3,305 (5.3)	0.89 [0.83-0.96]
	Quintile 4	9,087 (13.1)	0.95 [0.91-0.99]	2,682 (3.9)	0.79 [0.72-0.85]
	Quintile 5 (High)	6,818 (10.5)	0.93 [0.89-0.98]	1,888 (2.9)	0.70 [0.64-0.76]
Regional Polysomnography Rate4
	Quintile 1 (Low)	3,188 (7.2)	1 [Reference]	1,148 (2.6)	1 [Reference]
	Quintile 2	6,858 (11.5)	1.44 [1.39-1.50]	2,673 (4.5)	1.47 [1.37-1.57]
	Quintile 3	7,509 (11.8)	1.75 [1.69-1.82]	2,589 (4.1)	1.74 [1.62-1.86]
	Quintile 4	9,202 (13.5)	2.14 [2.06-2.23]	3,570 (5.2)	2.17 [2.03-2.33]
	Quintile 5 (High)	14,479 (21.1)	2.88 [2.77-3.00]	3,785 (5.5)	2.52 [2.34-2.70]
1. Rate ratio and 95% confidence intervals for care received relative to no evidence of polysomnography or otolaryngology based on Poisson regression, controlling for all variables shown in table and state of residence.
2. Urban/rural based on RUCA 2010 for ZIP codes, (depts.washington.edu/uwruca/ruca-uses.php).
3. Emergency department/urgent care reliance defined as 1/3 or more outpatient visits in these settings.
4. Regional rates are calculated as annual average rates from 2017-2019 for all children enrolled in Medicaid for at least 11 months per year, aggregated at the Census Public Use Microdata Area level (www.census.gov/programs-surveys/geography/guidance/geo-areas/pumas.html)
Abbreviations used:
PSG: Polysomnography
OHNS: Otolaryngology, Head and Neck Surgery
AT: Tonsillectomy

## Sheet: Table S5
Table S5. Rate Ratios and 95% Confidence Intervals by type of follow-up care relative ot no evidence of care without adjustment for regional tonsillectomy or polysomnography rates
			Care including Polysomnograpy					Care not including Polysomnograpy
		Any care PSG, OHNS, and/or AT	Any Care w/ PSG	PSG only	PSG and OHNS	PSG and AT	PSG, OHNS, and AT	OHNS and/or AT w/out PSG	OHNS only	AT only	OHNS and AT
Race-Ethnicity
	Black non-Hispanic	0.95 [0.94-0.96]	1.10 [1.08-1.12]	1.14 [1.11-1.18]	1.07 [1.02-1.12]	1.33 [1.21-1.45]	1.06 [1.00-1.12]	0.87 [0.86-0.88]	0.89 [0.87-0.91]	0.83 [0.79-0.87]	0.79 [0.77-0.81]
	Hispanic	0.95 [0.94-0.96]	1.10 [1.08-1.12]	1.12 [1.09-1.16]	1.17 [1.12-1.22]	1.11 [1.01-1.23]	1.08 [1.03-1.13]	0.89 [0.88-0.90]	0.92 [0.90-0.93]	0.76 [0.72-0.79]	0.81 [0.79-0.82]
	White non-Hispanic	1 [Reference]	1 [Reference]	1 [Reference]	1 [Reference]	1 [Reference]	1 [Reference]	1 [Reference]	1 [Reference]	1 [Reference]	1 [Reference]
Urban/Rural1
	Rural	1 [Reference]	1 [Reference]	1 [Reference]	1 [Reference]	1 [Reference]	1 [Reference]	1 [Reference]	1 [Reference]	1 [Reference]	1 [Reference]
	Urban	0.98 [0.97-0.99]	1.13 [1.11-1.16]	1.19 [1.15-1.23]	1.14 [1.08-1.20]	1.35 [1.22-1.50]	1.09 [1.03-1.15]	0.93 [0.92-0.95]	0.95 [0.93-0.98]	0.88 [0.85-0.92]	0.89 [0.87-0.90]
Sex
	Female	1 [Reference]	1 [Reference]	1 [Reference]	1 [Reference]	1 [Reference]	1 [Reference]	1 [Reference]	1 [Reference]	1 [Reference]	1 [Reference]
	Male	1.01 [1.00-1.02]	1.07 [1.05-1.08]	1.05 [1.03-1.07]	1.12 [1.09-1.16]	1.20 [1.12-1.28]	1.10 [1.06-1.14]	0.99 [0.98-1.00]	1.05 [1.03-1.07]	1.00 [0.97-1.03]	0.94 [0.92-0.95]
Age
	2 years	1.21 [1.19-1.23]	0.94 [0.91-0.97]	0.52 [0.49-0.55]	1.17 [1.08-1.26]	3.53 [3.05-4.07]	2.45 [2.25-2.66]	1.54 [1.50-1.57]	1.73 [1.67-1.79]	2.30 [2.12-2.49]	1.55 [1.49-1.62]
	3-6 years	1.29 [1.27-1.30]	0.98 [0.96-1.00]	0.64 [0.62-0.65]	1.19 [1.14-1.25]	3.02 [2.69-3.39]	2.43 [2.29-2.59]	1.68 [1.65-1.71]	1.64 [1.60-1.69]	3.04 [2.86-3.22]	2.05 [2.00-2.10]
	7-12 years	1.17 [1.16-1.19]	1.00 [0.99-1.02]	0.82 [0.80-0.84]	1.15 [1.10-1.20]	2.04 [1.81-2.29]	1.98 [1.86-2.10]	1.43 [1.41-1.45]	1.41 [1.38-1.45]	1.96 [1.85-2.09]	1.64 [1.59-1.68]
	13-18 years	1 [Reference]	1 [Reference]	1 [Reference]	1 [Reference]	1 [Reference]	1 [Reference]	1 [Reference]	1 [Reference]	1 [Reference]	1 [Reference]
Throat infection visits
	None	1 [Reference]	1 [Reference]	1 [Reference]	1 [Reference]	1 [Reference]	1 [Reference]	1 [Reference]	1 [Reference]	1 [Reference]	1 [Reference]
	1	1.09 [1.08-1.10]	0.93 [0.92-0.95]	0.82 [0.79-0.84]	0.98 [0.94-1.02]	1.05 [0.97-1.14]	1.14 [1.09-1.19]	1.21 [1.20-1.23]	1.13 [1.10-1.15]	1.44 [1.38-1.50]	1.41 [1.38-1.44]
	2	1.22 [1.21-1.23]	0.95 [0.92-0.98]	0.76 [0.73-0.80]	0.99 [0.93-1.05]	1.13 [1.01-1.28]	1.30 [1.23-1.38]	1.45 [1.43-1.47]	1.33 [1.29-1.37]	2.05 [1.95-2.15]	1.84 [1.80-1.88]
	3-4	1.42 [1.41-1.44]	0.97 [0.94-1.00]	0.70 [0.66-0.75]	1.05 [0.98-1.13]	1.21 [1.05-1.40]	1.47 [1.37-1.57]	1.77 [1.75-1.80]	1.67 [1.62-1.72]	3.14 [2.99-3.29]	2.50 [2.45-2.55]
Obesity
	No	1 [Reference]	1 [Reference]	1 [Reference]	1 [Reference]	1 [Reference]	1 [Reference]	1 [Reference]	1 [Reference]	1 [Reference]	1 [Reference]
	Yes	1.24 [1.22-1.25]	1.76 [1.73-1.80]	2.02 [1.96-2.07]	1.97 [1.88-2.07]	2.38 [2.13-2.65]	2.14 [2.02-2.26]	0.95 [0.93-0.97]	0.96 [0.93-1.00]	0.83 [0.76-0.91]	0.92 [0.89-0.96]
Attention-deficit/hyperactivity disorder
	No	1 [Reference]	1 [Reference]	1 [Reference]	1 [Reference]	1 [Reference]	1 [Reference]	1 [Reference]	1 [Reference]	1 [Reference]	1 [Reference]
	Yes	0.77 [0.76-0.78]	0.94 [0.92-0.96]	1.05 [1.02-1.08]	0.89 [0.84-0.93]	0.63 [0.56-0.71]	0.73 [0.69-0.78]	0.60 [0.59-0.61]	0.56 [0.54-0.58]	0.44 [0.41-0.47]	0.52 [0.50-0.53]
Asthma
	None	1 [Reference]	1 [Reference]	1 [Reference]	1 [Reference]	1 [Reference]	1 [Reference]	1 [Reference]	1 [Reference]	1 [Reference]	1 [Reference]
	Mild or Moderate	1.09 [1.08-1.10]	1.35 [1.33-1.37]	1.53 [1.49-1.57]	1.45 [1.39-1.51]	1.33 [1.23-1.45]	1.29 [1.23-1.35]	1.00 [0.99-1.02]	1.01 [0.99-1.04]	1.04 [0.99-1.09]	0.99 [0.97-1.01]
	Severe	1.13 [1.08-1.18]	1.67 [1.57-1.77]	2.17 [2.00-2.36]	1.66 [1.40-1.96]	1.37 [0.95-1.98]	1.24 [0.97-1.57]	0.75 [0.67-0.83]	0.74 [0.63-0.87]	0.91 [0.69-1.19]	0.57 [0.47-0.69]
Autism
	No	1 [Reference]	1 [Reference]	1 [Reference]	1 [Reference]	1 [Reference]	1 [Reference]	1 [Reference]	1 [Reference]	1 [Reference]	1 [Reference]
	Yes	0.93 [0.91-0.95]	1.14 [1.11-1.18]	1.26 [1.21-1.32]	1.20 [1.11-1.30]	0.95 [0.79-1.14]	0.91 [0.82-1.01]	0.74 [0.71-0.77]	0.80 [0.76-0.84]	0.65 [0.58-0.73]	0.54 [0.50-0.58]
Emergency department/urgent care reliance2
	No	1 [Reference]	1 [Reference]	1 [Reference]	1 [Reference]	1 [Reference]	1 [Reference]	1 [Reference]	1 [Reference]	1 [Reference]	1 [Reference]
	Yes	0.87 [0.86-0.88]	0.68 [0.67-0.70]	0.60 [0.57-0.62]	0.63 [0.59-0.67]	0.67 [0.60-0.74]	0.73 [0.69-0.78]	0.89 [0.88-0.91]	0.78 [0.76-0.80]	0.87 [0.83-0.91]	0.92 [0.90-0.94]
Well child visit
	No	1 [Reference]	1 [Reference]	1 [Reference]	1 [Reference]	1 [Reference]	1 [Reference]	1 [Reference]	1 [Reference]	1 [Reference]	1 [Reference]
	Yes	1.03 [1.02-1.04]	1.07 [1.05-1.08]	1.01 [0.98-1.03]	1.20 [1.16-1.24]	1.09 [1.01-1.17]	1.22 [1.17-1.27]	1.03 [1.02-1.04]	1.07 [1.05-1.09]	0.90 [0.87-0.93]	1.05 [1.03-1.07]
1. Rate ratio and 95% confidence intervals for care received relative to no evidence of polysomnography or otolaryngology based on Poisson regression, controlling for all variables shown in table and state of residence.
2. Urban/rural based on RUCA 2010 for ZIP codes, (depts.washington.edu/uwruca/ruca-uses.php).
3. Emergency department/urgent care reliance defined as 1/3 or more outpatient visits in these settings.
Abbreviations used:
PSG: Polysomnography
OHNS: Otolaryngology, Head and Neck Surgery
AT: Tonsillectomy
